# Supplementary material for: Effects of anesthetic management on persistent pain after breast cancer surgery
Source: PLoS One. 2025 Oct 9;20(10):e0333878. doi: 10.1371/journal.pone.0333878 (PMC12510529; doi:10.1371/journal.pone.0333878)
Supplement: S1 Dataset — De-identified dataset containing all 23 variables for 183 patients used in the analysis, including demographic data, perioperative factors, anesthetic management details, and pain assessment outcomes (NRS scores). (CSV) [file pone.0333878.s002.csv]

ID	age (yr)	POD (d)	BMI	BW (kg)	ASAPS	op_time(min)	Ane_time	bleeding (g)	Anes_agent	remi (��)	fenta (��g)	ope_procedure	LN_procedure	pecs_block	neoadjuvant	adjuvant	endocrine_therapy	radio_therapy	pre_analg_use	pre_antidepression_antianxiety_use	ope_analgic_use	NRS
1	51	951	22.082867	58.6	1	107	170	0	Sevo	0.15	200	Bp	SNB	No	Did	No	Did	Did	No	No	Did	2
2	61	865	18.902038	46	2	118	190	0	TIVA	0.25	200	Bq	SNB	No	No	No	No	Did	No	No	No	7
3	57	919	23.833005	58	1	118	173	0	TIVA	0.1	200	Bp	ALND	No	Did	Did	No	Did	No	No	Did	2
4	60	1023	31.23859	77	2	123	183	0	TIVA	0.25	250	Bt	ALND	No	Did	No	Did	No	No	No	Did	0
5	40	914	19.84375	50.8	2	125	190	30	TIVA	0.3	550	Bt	SNB	No	No	No	Did	No	No	No	Did	3
6	62	837	21.641274	50	1	103	150	0	TIVA	0.2	150	Bp	SNB	No	No	No	Did	Did	No	No	Did	2
7	66	851	18.827111	47	2	119	169	45	Sevo	0.15	200	Bt	ALND	No	Did	No	Did	No	No	No	Did	7
8	49	912	24.466147	61	1	77	124	5	TIVA	0.2	100	Bp	SNB	No	Did	No	No	Did	No	No	Did	8
9	47	813	17.709563	42	1	115	162	0	Sevo	0.15	150	Bp	SNB	No	No	No	Did	Did	No	No	Did	1
10	38	825	23.529412	68	1	125	175	0	TIVA	0.15	150	Bq	SNB	No	No	No	Did	Did	No	No	Did	4
11	53	855	22.484927	51.2	1	99	155	0	Sevo	0.2	200	Bq	SNB	No	No	No	No	Did	No	No	Did	1
12	66	792	24.196494	53	1	79	120	0	Sevo	0.1	200	Bp	SNB	No	No	No	Did	Did	No	No	Did	1
13	43	788	21.077195	56	1	102	160	0	TIVA	0.3	150	Bq	SNB	No	Did	No	Did	Did	No	No	Did	0
14	51	802	17.669297	43	2	73	125	0	TIVA	0.2	200	Bp	ALND	No	Did	No	Did	No	No	No	Did	0
15	60	753	20.429418	51	2	145	217	62	TIVA	0.2	300	Bt	ALND	No	No	Did	Did	Did	No	No	Did	1
16	61	830	23.029097	55.9	1	95	160	5	TIVA	0.1	100	Bp	SNB	No	No	No	Did	Did	No	No	Did	5
17	43	816	19.817844	47	1	100	185	0	Sevo	0	350	Bp	SNB	No	No	No	Did	Did	No	No	No	0
18	60	795	20.716877	51	2	76	124	0	Sevo	0.15	200	Bp	SNB	No	No	Did	Did	Did	No	No	Did	4
19	56	765	27.721204	66	2	112	171	36	Sevo	0.15	200	Bp	ALND	No	No	Did	Did	Did	No	No	Did	6
20	60	732	18.691295	40.5	2	95	152	0	Sevo	0.1	200	Bp	SNB	No	No	No	Did	Did	No	No	Did	2
21	52	720	18.781451	46	2	103	155	35	Sevo	0.2	100	Bt	ALND	No	Did	No	Did	No	No	No	Did	0
22	47	739	22.187201	58.3	1	112	157	57	Sevo	0.15	225	Bt	ALND	No	No	Did	Did	No	No	No	Did	8
23	48	699	31.914062	81.7	2	111	163	60	Sevo	0.2	350	Bp	ALND	No	Did	No	Did	Did	No	No	Did	2
24	64	744	23.901017	61.8	2	77	125	10	Sevo	0.15	100	Bt	SNB	No	No	No	No	No	No	No	Did	0
25	44	687	21.200523	51	2	73	112	0	TIVA	0.15	250	Bp	SNB	No	No	No	Did	Did	No	No	Did	0
26	43	697	20.964361	53	2	86	132	0	TIVA	0.05	250	Bp	SNB	No	Did	No	Did	Did	No	No	Did	2
27	44	711	26.968937	65.8	1	77	151	0	TIVA	0.15	250	Bp	SNB	No	Did	No	Did	Did	No	No	No	3
28	54	725	26.311351	62.4	2	115	166	45	Sevo	0.15	200	Bq	SNB	No	No	No	Did	Did	No	No	Did	4
29	51	697	27.688778	70	2	197	325	1083	Sevo	0.12	300	Bt	ALND	No	Did	No	Did	Did	No	No	Did	2
30	66	736	19.979188	48	2	60	114	0	Sevo	0.1	250	Bt	SNB	No	Did	No	No	No	No	No	Did	0
31	58	746	19.735976	45	2	86	133	0	Sevo	0.15	250	Bt	ALND	No	Did	No	No	No	No	No	Did	0
32	44	716	18.359375	47	2	81	146	0	Sevo	1.3	150	Bp	SNB	No	Did	No	No	Did	No	No	Did	2
33	64	830	24.121749	55	2	88	137	0	Sevo	0.15	200	Bt	ALND	No	Did	No	No	Did	No	No	Did	5
34	41	653	25.31975	68.1	2	123	179	153	TIVA	0.15	300	Bt	SNB	No	No	No	No	No	No	No	No	1
35	64	756	22.30391	48	1	64	125	0	Sevo	0.2	200	Bt	SNB	No	No	No	No	No	No	No	Did	0
36	43	707	18.702252	41.8	1	57	113	0	Sevo	0.12	200	Bp	SNB	No	Did	No	Did	Did	No	No	Did	0
37	61	709	26.737684	63	2	100	166	0	Sevo	0.1	200	Bp	SNB	No	Did	No	No	Did	No	No	Did	3
38	46	665	20.599365	48.6	1	141	193	30	TIVA	0.15	350	Bp	ALND	No	No	No	Did	Did	No	No	Did	3
39	65	741	20.445047	44.3	2	85	133	50	Sevo	0.15	150	Bp	SNB	No	No	No	No	Did	No	No	Did	1
40	57	641	22.718974	56	1	135	185	60	Sevo	0.15	250	Bp	SNB	No	Did	No	Did	Did	No	No	No	1
41	51	653	20.975663	47.7	1	125	185	26	Sevo	0.25	250	Bt	ALND	No	No	Did	Did	Did	No	No	Did	0
42	47	638	29.059546	75.7	1	170	219	63	Sevo	0.25	275	Bt	ALND	No	Did	Did	Did	Did	No	No	Did	4
43	49	651	22.874366	62.2	2	98	152	44	TIVA	0.15	275	Bt	SNB	No	No	No	Did	No	No	No	Did	2
44	60	613	23.193748	51.7	2	95	150	31	Sevo	0.2	250	Bp	SNB	No	No	No	Did	Did	No	No	No	2
45	51	725	22.940665	55.9	2	126	182	40	TIVA	0.2	300	Bp	ALND	No	No	No	Did	Did	No	No	Did	3
46	54	606	21.634198	54.9	1	66	108	0	Sevo	0.15	200	Bp	SNB	No	No	No	Did	Did	No	No	Did	3
47	52	624	24.15373	55	2	121	182	0	TIVA	0.1	250	Bt	ALND	No	No	Did	Did	No	No	No	Did	3
48	58	708	22.36744	51	2	118	165	0	Sevo	0.2	200	Bp	ALND	No	Did	Did	No	Did	No	No	Did	0
49	52	690	22.610539	50.4	1	93	142	0	TIVA	0.15	200	Bq	SNB	No	No	No	Did	Did	No	No	Did	2
50	56	589	23.744814	51.8	1	101	158	0	Sevo	0.25	200	Bp	SNB	No	No	No	Did	Did	No	No	Did	2
51	36	548	19.144019	49.5	1	107	166	0	TIVA	0.2	100	Bq	SNB	No	Did	No	Did	Did	No	No	Did	5
52	48	582	19.919672	49.1	1	88	118	0	TIVA	0.2	200	Bt	SNB	No	No	No	Did	No	No	No	Did	5
53	51	590	20.821659	58	1	73	121	0	Sevo	0.2	250	Bt	SNB	No	No	No	Did	No	No	No	Did	3
54	63	547	23.612751	56	2	104	151	0	TIVA	0.2	200	Bt	ALND	No	Did	Did	Did	Did	No	No	Did	0
55	46	571	21.326202	54.8	1	86	140	0	TIVA	0.3	150	Bp	SNB	No	No	No	Did	Did	No	No	Did	0
56	28	654	25.23634	63	2	103	157	36	TIVA	0.25	200	Bp	ALND	No	Did	No	No	Did	No	No	No	4
57	62	531	24.034407	57	2	79	155	0	Sevo	0.15	175	Bp	SNB	No	Did	Did	Did	Did	No	No	Did	3
58	60	475	23.061233	60	1	67	123	28	Sevo	0.15	200	Bt	SNB	No	No	Did	No	No	No	No	Did	3
59	59	505	23.621139	51.6	2	136	190	0	Sevo	0.1	200	Bp	ALND	No	Did	Did	Did	Did	Did	No	Did	3
60	39	478	22.499637	62	2	109	164	0	TIVA	0.15	100	Bt	SNB	No	Did	No	Did	Did	No	No	Did	0
61	53	480	34.530625	80.2	2	103	155	0	Sevo	0.15	200	Bp	SNB	No	No	Did	No	Did	No	No	Did	3
62	51	575	19.436226	47.3	1	72	125	0	TIVA	0.15	300	Bp	SNB	No	No	No	No	Did	Did	No	Did	1
63	66	497	26.884957	66.1	2	87	160	0	TIVA	0.25	150	Bq	SNB	No	Did	No	Did	Did	No	No	Did	2
64	65	526	19.146722	46	2	97	150	0	TIVA	0.35	0	Bt	ALND	No	Did	No	Did	Did	No	No	Did	7
65	40	466	18.978424	49.5	1	74	125	0	Sevo	0.25	150	Bp	SNB	No	No	No	Did	Did	No	No	Did	3
66	61	541	21.526844	48.5	2	106	168	28	TIVA	0.15	200	Bq	SNB	No	No	No	No	Did	No	No	Did	1.5
67	49	501	21.599819	57.6	1	94	157	0	TIVA	0.1	100	Bq	SNB	No	No	No	Did	Did	No	No	Did	2
68	63	435	18.954943	49.5	2	73	119	0	Sevo	0.1	150	Bt	SNB	No	No	No	Did	No	No	No	Did	2
69	53	435	21.015799	52	1	102	151	0	TIVA	0.2	100	Bt	ALND	No	No	Did	Did	No	No	No	Did	0
70	66	466	26.381744	67.2	1	134	200	72	Sevo	0.15	400	Bq	ALND	No	Did	Did	Did	Did	No	No	Did	2
71	53	561	22.131535	51.2	2	98	150	64	Sevo	0.2	200	Bq	SNB	No	No	No	Did	Did	No	No	Did	2
72	46	483	23.20577	64.1	1	95	143	0	TIVA	0.15	100	Bp	SNB	No	No	No	Did	Did	No	No	Did	0
73	62	438	28.483979	73.65	2	133	183	107	Sevo	0.15	150	Bt	ALND	No	No	Did	Did	Did	No	No	Did	3
74	62	398	15.542381	38.8	2	179	232	0	Sevo	0.2	200	Bt	ALND	No	Did	No	Did	No	No	No	Did	3
75	67	560	18.552876	44	2	87	136	0	Sevo	0.15	200	Bp	SNB	No	No	No	No	Did	No	No	Did	1
76	59	438	20.140143	52.4	2	167	239	155	Sevo	0.2	200	Bq	ALND	No	No	Did	Did	Did	No	No	Did	0
77	45	547	19.979188	48	1	104	157	13	TIVA	0.2	200	Bp	SNB	No	Did	No	No	Did	No	No	Did	2
78	49	431	18.90625	48.4	1	115	164	0	Sevo	0.1	250	Bq	SNB	No	Did	Did	Did	Did	No	No	Did	3
79	54	550	21.230572	53	1	161	206	208	Sevo	0.1	150	Bt	ALND	No	Did	Did	No	No	No	No	Did	4
80	40	370	28.479886	72	1	110	162	56	Sevo	0.15	200	Bt	ALND	No	Did	No	Did	Did	No	No	Did	1
81	50	408	19.92127	43.4	1	83	135	0	Sevo	0.2	200	Bp	SNB	No	No	No	Did	Did	No	No	Did	1
82	59	419	28.195445	72	2	76	124	59	Sevo	0.25	300	Bp	SNB	No	Did	No	No	Did	No	No	Did	3
83	40	373	18.885465	50.3	1	78	139	0	Sevo	0.1	150	Bq	SNB	No	No	No	No	Did	No	No	Did	5
84	57	389	19.675167	51	1	83	127	0	TIVA	0.1	200	Bq	SNB	No	Did	Did	Did	Did	No	No	Did	4
85	63	377	23.814967	62.5	1	103	152	161	TIVA	0.1	250	Bp	SNB	No	No	No	Did	Did	No	No	Did	7
86	64	398	17.898023	43	2	78	136	35	Sevo	0.2	125	Bt	ALND	No	Did	No	Did	Did	No	No	Did	5
87	40	525	19.303691	47.4	1	111	161	20	Sevo	0.2	200	Bp	SNB	No	No	No	Did	Did	No	No	Did	2
88	43	365	21.738691	52.7	1	68	140	0	TIVA	0.15	100	Bp	SNB	No	No	No	No	Did	No	No	Did	3
89	62	377	25.123967	68.4	2	75	126	0	Sevo	0.15	150	Bt	SNB	No	Did	Did	No	No	No	No	Did	0
90	39	326	21.926126	52	1	81	120	0	Sevo	0.15	200	Bp	SNB	No	Did	Did	Did	Did	No	No	Did	2
91	48	350	20.93308	46.1	1	148	202	0	Sevo	0.1	200	Bp	SNB	No	No	No	Did	Did	No	No	Did	2
92	61	354	22.893623	56	1	100	148	0	Sevo	0.2	100	Bp	SNB	No	No	No	Did	Did	No	No	Did	3
93	49	345	25.24179	60.8	1	83	121	0	Sevo	0.2	250	Bp	SNB	No	No	No	Did	Did	No	No	Did	3
94	43	464	23.971521	65.5	1	79	126	0	TIVA	0.2	200	Bp	SNB	No	No	No	Did	Did	No	No	Did	1
95	58	373	21.641274	50	2	118	171	0	Sevo	0.2	200	Bt	ALND	No	Did	Did	Did	No	No	No	Did	3
96	61	422	20.568807	52	1	94	136	0	Sevo	0.15	200	Bp	SNB	No	No	No	Did	Did	No	No	Did	3
97	40	329	20.583697	55.7	1	124	181	34	TIVA	0.15	100	Bp	SNB	No	No	No	Did	Did	No	No	Did	3
98	64	365	19.94806	53	2	79	123	0	Sevo	0.05	150	Bq	SNB	No	Did	No	No	Did	No	No	Did	0
99	50	350	17.896533	47.9	1	95	147	34	TIVA	0.35	200	Bp	SNB	No	No	No	Did	Did	No	No	Did	4
100	66	265	23.138507	50	2	78	139	0	Sevo	0.2	250	Bp	SNB	No	Did	No	No	Did	No	No	Did	0
101	30	324	18.131219	43	1	107	150	0	TIVA	0.25	100	Bt	ALND	No	Did	No	Did	Did	No	No	Did	1
102	61	350	21.333333	48	1	115	161	20	Des	0.15	200	Bt	ALND	No	Did	Did	Did	No	No	No	Did	8
103	48	256	18.517804	48	1	130	185	29	Sevo	0.15	300	Bt	ALND	No	Did	Did	No	Did	No	No	Did	3
104	46	261	22.213678	52	2	113	165	0	Sevo	0.1	200	Bt	ALND	No	Did	No	No	No	Did	No	Did	4
105	60	246	24.508555	58.2	2	70	117	0	Sevo	0.15	200	Bt	SNB	No	No	No	No	No	No	No	Did	0
106	39	277	21.673604	55	1	113	179	0	TIVA	0.15	200	Bp	SNB	No	No	No	Did	Did	No	No	Did	6
107	62	274	31.39382	76.4	2	105	152	0	Sevo	0.2	150	Bp	ALND	No	No	No	Did	Did	No	No	Did	0
108	40	266	20.397674	55.6	1	100	163	0	Sevo	0.25	300	Bp	SNB	No	No	No	Did	No	No	No	Did	2
109	48	239	19.223376	45	1	95	158	0	Des	0.15	150	Bp	SNB	No	Did	Did	No	Did	No	No	Did	2
110	50	266	35.026108	83.5	2	86	131	13	Des	0.18	250	Bp	SNB	No	No	No	Did	Did	No	No	Did	7
111	67	225	21.928863	50	2	91	152	0	Des	0.1	150	Bp	SNB	No	Did	Did	No	Did	No	No	Did	2
112	46	326	20.487597	54.3	1	74	132	0	Des	0.1	150	Bp	SNB	No	No	No	Did	Did	No	No	Did	0
113	58	265	17.242079	42.5	2	130	179	0	Sevo	0.2	200	Bp	SNB	No	Did	Did	No	Did	No	No	Did	3
114	60	231	21.065606	49.7	2	135	184	20	Sevo	0.15	250	Bp	ALND	No	No	No	Did	Did	No	No	Did	2
115	37	309	27.636054	78	2	97	145	0	Sevo	0.2	300	Bt	ALND	No	Did	No	Did	Did	No	No	Did	0
116	39	368	25.440017	54.6	2	96	149	0	Sevo	0.15	200	Bp	SNB	No	No	No	Did	Did	No	No	Did	2
117	45	326	28.432155	65	1	91	158	49	Sevo	0.13	200	Bp	SNB	No	Did	No	Did	Did	No	No	Did	0
118	49	302	19.333	50.3	2	97	148	75	Sevo	0.15	300	Bp	SNB	No	No	No	Did	Did	No	No	No	4
119	64	242	23.308357	59	2	105	161	60	Sevo	0.1	250	Bp	SNB	No	No	No	Did	Did	No	No	Did	6
120	42	347	18.066167	48	1	75	139	0	TIVA	0.25	300	Bp	SNB	No	No	Did	Did	Did	No	No	Did	0
121	46	312	20.145682	48.4	2	99	178	0	TIVA	0.25	350	Bp	SNB	No	No	No	Did	Did	No	No	Did	0
122	57	293	18.902038	46	1	115	180	23	Des	0.1	450	Bp	SNB	No	No	No	Did	Did	No	No	Did	0
123	47	244	21.09375	54	1	135	213	0	TIVA	0.1	300	Bp	SNB	Did	No	No	Did	Did	No	No	Did	1
124	56	433	22.506055	55.9	1	136	186	34	Des	0.2	200	Bt	ALND	No	Did	Did	Did	Did	Did	No	Did	2
125	67	564	20.974482	51.7	1	90	161	0	TIVA	0.2	150	Bp	SNB	No	No	No	Did	Did	No	No	Did	1
126	52	748	19.536046	50.2	1	122	173	51	Sevo	0.1	200	Bp	SNB	No	No	No	Did	Did	No	No	Did	2
127	39	615	19.53125	50	1	216	284	100	TIVA	0.15	100	Bp	ALND	No	No	Did	Did	Did	No	No	Did	0
128	68	596	18.796189	44	2	164	220	61	Des	0.15	250	Bt	SNB	No	No	Did	Did	No	Did	No	Did	0
129	62	237	29.774403	74.8	2	168	243	102	Sevo	0.05	300	Bp	ALND	Did	No	No	Did	Did	No	No	Did	0
130	55	727	21.490286	49	1	96	170	17	TIVA	0.1	500	Bq	SNB	No	No	No	Did	Did	No	No	Did	0
131	66	650	19.921875	51	2	107	164	47	Sevo	0.15	200	Bp	SNB	No	No	No	Did	Did	No	No	Did	2
132	46	773	17.335822	40	2	101	170	4	TIVA	0.08	200	Bt	SNB	No	No	No	Did	No	No	No	Did	2
133	64	542	19.044321	44	1	105	174	17	TIVA	0.5	300	Bp	SNB	No	No	No	Did	Did	No	No	Did	0
134	50	451	20.956607	51	2	94	175	0	Sevo	0.1	300	Bt	SNB	No	No	No	Did	No	No	No	Did	0
135	52	519	18.738846	50.4	1	126	202	0	Des	0.3	200	Bp	SNB	No	No	Did	Did	Did	No	No	Did	0
136	49	886	18.902038	46	2	106	156	60	TIVA	0.35	450	Bp	SNB	No	No	Did	Did	Did	No	No	Did	2
137	57	538	18.781451	46	1	98	160	0	TIVA	0.3	325	Bt	SNB	No	No	No	Did	No	No	No	Did	3
138	51	337	21.898637	51.8	2	181	237	31	Des	0.2	350	Bt	ALND	No	No	Did	Did	No	No	No	No	2
139	43	203	18.04123	43.4	2	121	203	40	Des	0.1	0	Bp	SNB	Did	No	No	No	Did	No	No	Did	2
140	64	736	22.584243	53.7	1	122	192	20	TIVA	0.15	150	Bp	SNB	No	No	No	Did	Did	No	No	Did	0
141	47	643	20.20202	55	1	141	211	10	TIVA	0.2	200	Bt	SNB	No	No	No	Did	No	No	No	Did	0
142	66	356	21.040648	49.9	2	112	181	11	TIVA	0.2	300	Bt	SNB	No	No	Did	No	No	No	No	Did	0
143	65	375	29.081878	72.6	2	102	168	27	Des	0.15	400	Bp	SNB	No	Did	No	No	Did	No	No	Did	0
144	55	914	20.269028	47.2	1	111	178	0	TIVA	0.2	150	Bt	SNB	No	No	No	No	No	No	No	Did	0
145	60	734	24.536687	53.6	2	127	176	0	Sevo	0.9	150	Bp	SNB	No	No	No	Did	Did	No	No	No	0
146	43	811	23.536246	56.4	2	112	167	0	Sevo	0	200	Bp	SNB	No	No	No	Did	Did	No	No	No	2
147	46	356	19.817844	47	1	220	286	104	Des	0.07	300	Bp	SNB	No	No	Did	Did	Did	No	No	Did	6
148	55	309	21.79138	54.4	1	104	186	28	Des	0.1	250	Bp	SNB	Did	Did	Did	No	No	No	No	Did	0
149	61	895	21.175418	58	2	77	136	58	Sevo	0.15	400	Bt	SNB	No	No	No	Did	No	No	No	Did	3
150	52	461	23.312017	62.7	2	185	248	93	Sevo	0.2	300	Bt	ALND	No	Did	No	Did	Did	No	No	Did	3
151	55	916	20.28937	47	2	192	251	71	TIVA	0.2	175	Bp	ALND	No	No	Did	Did	Did	No	No	Did	3
152	39	342	19.745229	51.5	2	197	268	0	TIVA	0.15	425	Bp	ALND	No	No	Did	No	No	No	No	No	4
153	63	260	22.031726	55	1	77	145	17	TIVA	0.1	150	Bp	SNB	Did	No	No	Did	Did	No	No	No	3
154	67	879	19.909972	46	2	102	177	0	TIVA	0.15	350	Bq	SNB	No	No	No	Did	Did	No	No	No	0
155	54	606	24.464602	65	1	101	186	0	TIVA	0.15	300	Bp	SNB	No	No	No	Did	Did	No	No	Did	2
156	46	564	19.471117	51.1	2	83	160	0	Sevo	0.1	400	Bp	SNB	No	No	No	Did	Did	No	No	No	0
157	68	480	25.377323	61.6	2	91	163	10	TIVA	0.2	250	Bt	ALND	No	No	No	Did	Did	No	No	Did	3
158	40	391	20.576132	54	1	108	175	0	TIVA	0.2	200	Bt	SNB	No	No	No	Did	Did	No	No	Did	0
159	48	293	24.017042	62.1	1	191	281	72	TIVA	0.2	400	Bt	SNB	Did	No	Did	Did	No	No	No	Did	3
160	61	802	20.451843	43	1	122	182	0	TIVA	0.1	400	Bp	SNB	No	No	No	Did	No	No	No	Did	1
161	64	862	24.126141	60	1	99	164	0	Sevo	0.15	150	Bt	ALND	No	Did	Did	Did	No	No	No	Did	0
162	51	820	16.436555	40	1	104	173	21	TIVA	0.15	200	Bq	SNB	No	No	No	Did	Did	No	No	No	3
163	50	267	27.708694	73.8	2	156	239	26	Des	0.22	350	Bp	SNB	No	No	No	Did	Did	No	No	No	2.5
164	37	921	20.649925	50.9	1	73	146	0	Sevo	0.3	300	Bp	SNB	No	No	No	Did	Did	No	No	Did	1
165	47	690	35.003199	93	2	108	186	14	Des	0.2	250	Bq	SNB	No	No	Did	Did	Did	No	No	Did	0
166	49	410	30.824703	80	2	123	187	49	Des	0.2	300	Bq	ALND	No	Did	Did	No	Did	No	No	No	0
167	59	349	19.53125	50	2	121	196	25	TIVA	0.15	300	Bp	SNB	No	No	Did	Did	Did	No	No	Did	0
168	41	249	24.804688	63.5	1	194	290	30	Des	0.05	200	Bp	SNB	Did	No	No	Did	Did	No	No	Did	0
169	59	634	22.814568	49.3	1	100	155	0	Sevo	0.15	175	Bp	SNB	No	Did	No	No	Did	No	No	Did	2
170	65	755	20.562051	45.1	1	107	163	40	TIVA	0.1	200	Bq	SNB	No	No	No	Did	Did	No	No	Did	0
171	57	776	24.248998	60	1	102	166	13	Sevo	0.15	200	Bp	SNB	No	No	No	No	Did	No	No	Did	0
172	45	549	22.328019	60.2	1	143	240	0	TIVA	0.25	350	Bp	SNB	No	No	No	Did	Did	No	No	Did	1
173	64	517	18.907047	48.1	2	103	202	0	Des	0.2	200	Bp	SNB	No	No	No	Did	Did	Did	No	Did	3
174	42	356	20.116321	55.7	1	89	160	0	TIVA	0.12	300	Bp	SNB	Did	No	Did	No	Did	No	No	Did	2
175	47	1019	22.019642	54	1	215	260	88	Sevo	0.15	500	Bp	ALND	No	No	Did	Did	Did	No	No	Did	3
176	40	736	25.631897	64.8	2	140	198	64	Sevo	0.15	200	Bp	SNB	No	No	No	Did	Did	No	No	No	3
177	59	587	22.506925	52	2	77	138	25	TIVA	0.3	300	Bp	SNB	No	No	No	Did	No	No	No	No	0
178	65	265	23.530366	58	2	146	230	0	TIVA	0.2	250	Bp	SNB	Did	No	No	Did	Did	No	No	Did	1
179	48	645	21.861987	58.8	1	110	183	0	TIVA	0.1	500	Bp	SNB	No	No	No	Did	Did	No	No	Did	7
180	41	694	20.323569	50.8	2	90	164	0	TIVA	1	100	Bq	SNB	No	No	No	No	Did	No	No	Did	2
181	46	564	25.988995	69.9	2	163	257	70	TIVA	0.3	525	Bp	ALND	No	Did	No	No	Did	No	No	Did	3
182	64	1042	19.735976	45	2	100	170	0	Sevo	0.2	300	Bt	ALND	No	Did	No	No	Did	No	No	Did	0
183	57	725	18.490961	52.5	2	102	170	0	Des	0.15	300	Bt	SNB	No	No	No	No	No	No	No	No	1
